# Supplementary material for: Discovering New Tyrosinase Inhibitors by Using In Silico Modelling, Molecular Docking, and Molecular Dynamics
Source: Pharmaceuticals (Basel). 2025 Mar 16;18(3):418. doi: 10.3390/ph18030418 (PMC11946302; doi:10.3390/ph18030418)
Supplement: Supplementary file 1 [file pharmaceuticals-18-00418-s001.zip]

Archive with 1 entries (1 files):
- pharmaceuticals-3388048-supplementary.pdf
